# Supplementary material for: Water Quality Evaluation and Countermeasures of Pollution in Wan’an Reservoir Using Fuzzy Comprehensive Evaluation Model
Source: Toxics. 2025 Aug 23;13(9):712. doi: 10.3390/toxics13090712 (PMC12473995; doi:10.3390/toxics13090712)
Supplement: Supplementary file 1 [file toxics-13-00712-s001.zip]

Archive with 1 entries (1 files):
- toxics-3734037-supplementary.pdf
